# Supplementary material for: Mucochytrium quahogii (=QPX) Is a Commensal, Opportunistic Pathogen of the Hard Clam (Mercenaria mercenaria): Evidence and Implications for QPX Disease Management
Source: J Fungi (Basel). 2022 Oct 26;8(11):1128. doi: 10.3390/jof8111128 (PMC9695251; doi:10.3390/jof8111128)
Supplement: Supplementary file 1 [file jof-08-01128-s001.zip]

Archive with 1 entries (1 files):
- jof-1917028-supplementary.pdf
